# Supplementary material for: Visual Enhancement of Illusory Phenomenal Accents in Non-Isochronous Auditory Rhythms
Source: PLoS One. 2016 Nov 23;11(11):e0166880. doi: 10.1371/journal.pone.0166880 (PMC5120798; doi:10.1371/journal.pone.0166880)
Supplement: S1 Table — Data are arranged by experimental condition (in columns) and participant number (in rows). (XLSX) [file pone.0166880.s005.xlsx]

## Sheet: Dataset
d', A					d', A					d', AV					d', AV					Criterion, A					Criterion, A					Criterion, AV					Criterion, AV
Strong beat position					Weak beat position					Strong beat position					Weak beat position					Strong beat position					Weak beat position					Strong beat position					Weak beat position
no A interference	int 3:8	int 5:8	int 7:8		no A interference	int 3:8	int 5:8	int 7:8		no A interference	int 3:8	int 5:8	int 7:8		no A interference	int 3:8	int 5:8	int 7:8		no A interference	int 3:8	int 5:8	int 7:8		no A interference	int 3:8	int 5:8	int 7:8		no A interference	int 3:8	int 5:8	int 7:8		no A interference	int 3:8	int 5:8	int 7:8
2.16925	1.8982	1.8982	1.64485		2.48647	1.39151	1.8982	1.8982		2.16925	1.12045	1.28155	1.09497		1.64485	1.8982	1.28155	1.68324		0.560227	0.695753	0.695753	0.822427		0.401616	0.9491	0.695753	0.695753		0.560227	1.08463	0.640776	0.294137		0.822427	0.695753	0.640776	-5.55112e-17
2.92641	1.36602	1.36602	1.36602		1.80595	1.68324	2.12317	1.36602		2.12317	0.841621	1.68324	0.777748		2.12317	1.68324	0.841621	1.09497		-0.181651	0.15861	0.15861	-0.15861		0.378576	-5.55112e-17	-0.219965	-0.15861		0.219965	0.420811	-5.55112e-17	-0.135527		0.219965	-5.55112e-17	0.420811	-0.294137
2.16925	1.64485	1.5349	0.841621		3.28971	2.16925	1.80595	2.12317		1.8982	1.12045	2.16925	1.0282		3.28971	1.8982	1.64485	1.80595		0.560227	0.822427	0.514102	0.420811		2.22045e-16	0.560227	0.378576	-0.219965		0.695753	1.08463	0.560227	0.767449		2.22045e-16	0.695753	0.822427	0.378576
3.28971	2.16925	2.92641	1.12045		3.28971	2.48647	2.16925	2.16925		2.92641	1.8982	1.64485	0.803232		1.8982	2.92641	1.64485	2.16925		2.22045e-16	0.560227	0.181651	1.08463		2.22045e-16	0.401616	0.560227	0.560227		0.181651	0.695753	0.822427	1.24324		0.695753	0.181651	0.822427	0.560227
1.09497	0.253347	0.506694	1.28155		1.8982	1.64485	1.8982	1.28155		1.64485	0.777748	1.0488	1.09497		1.8982	0.777748	1.0488	1.09497		-0.294137	-0.126674	0	-0.640776		-0.695753	-0.822427	-0.695753	-0.640776		0.822427	0.135527	1.11022e-16	-0.294137		0.695753	0.135527	1.11022e-16	-0.294137
2.92641	2.48647	2.92641	0.777748		2.92641	3.28971	2.92641	1.80595		2.12317	2.5631	2.92641	0.777748		2.92641	2.5631	3.28971	1.09497		0.181651	0.401616	0.181651	0.135527		0.181651	2.22045e-16	0.181651	-0.378576		0.219965	0	0.181651	-0.135527		-0.181651	0	2.22045e-16	-0.294137
2.5631	2.92641	2.92641	2.16925		2.5631	2.48647	2.48647	2.48647		3.28971	1.80595	1.80595	2.48647		3.28971	2.92641	2.12317	2.48647		0	0.181651	0.181651	0.560227		0	0.401616	0.401616	0.401616		2.22045e-16	0.378576	0.378576	0.401616		2.22045e-16	-0.181651	0.219965	0.401616
1.8982	0.803232	0.803232	0		2.48647	1.12045	1.12045	2.12317		0.588274	1.39151	1.39151	0.363302		2.12317	1.12045	1.12045	1.64485		0.695753	1.24324	1.24324	0.841621		0.401616	1.08463	1.08463	-0.219965		0.547484	0.9491	0.9491	1.4632		-0.219965	1.08463	1.08463	0.822427
2.5631	1.5349	2.16925	2.48647		2.92641	2.92641	3.28971	2.92641		2.92641	2.12317	2.12317	2.48647		3.28971	2.5631	2.92641	2.92641		0	0.514102	0.560227	0.401616		-0.181651	-0.181651	2.22045e-16	0.181651		0.181651	0.219965	0.219965	0.401616		2.22045e-16	0	-0.181651	0.181651
1.28155	1.0282	1.64485	1.28155		2.5631	1.28155	1.64485	1.5349		2.48647	0.757151	2.16925	0		2.16925	1.80595	1.64485	1.80595		0.640776	0.767449	0.822427	0.640776		0	0.640776	0.822427	0.514102		0.401616	0.902976	0.560227	1.28155		0.560227	0.378576	0.822427	0.378576
2.16925	1.39151	1.36602	1.5349		2.16925	1.8982	1.36602	2.5631		1.39151	1.28155	1.39151	1.5349		2.92641	2.5631	1.64485	1.5349		0.560227	0.9491	-0.15861	0.514102		0.560227	0.695753	-0.15861	0		0.9491	0.640776	0.9491	0.514102		0.181651	0	0.822427	0.514102
1.5349	0	1.36602	0.841621		1.8982	0.841621	1.36602	1.28155		1.36602	0.777748	1.0488	1.68324		2.48647	1.80595	1.0488	2.48647		-0.514102	0	-0.15861	-0.420811		-0.695753	-0.420811	-0.15861	-0.640776		0.15861	0.135527	1.11022e-16	-5.55112e-17		-0.401616	-0.378576	1.11022e-16	-0.401616
2.92641	3.28971	1.80595	2.16925		3.28971	2.92641	2.92641	2.16925		3.28971	2.16925	2.48647	1.28155		3.28971	2.48647	1.8982	2.12317		0.181651	2.22045e-16	0.378576	0.560227		2.22045e-16	0.181651	-0.181651	0.560227		2.22045e-16	0.560227	0.401616	0.640776		2.22045e-16	0.401616	0.695753	0.219965
1.8982	1.8982	2.16925	2.92641		3.28971	2.48647	2.92641	1.80595		1.64485	1.39151	1.28155	1.68324		2.92641	1.8982	1.80595	1.09497		0.695753	0.695753	0.560227	-0.181651		2.22045e-16	0.401616	0.181651	0.378576		0.822427	0.9491	0.640776	-5.55112e-17		0.181651	0.695753	0.378576	0.294137
3.28971	2.92641	2.16925	2.48647		3.28971	2.92641	3.28971	2.12317		3.28971	3.28971	2.92641	2.92641		3.28971	3.28971	3.28971	2.92641		2.22045e-16	0.181651	0.560227	-0.401616		2.22045e-16	0.181651	2.22045e-16	-0.219965		2.22045e-16	2.22045e-16	0.181651	-0.181651		2.22045e-16	2.22045e-16	2.22045e-16	-0.181651
1.36602	1.36602	2.16925	0.524401		2.12317	1.36602	1.64485	0.271053		1.28155	1.28155	1.64485	-1.12045		2.12317	1.28155	1.39151	0.777748		0.15861	0.15861	0.560227	0.2622		-0.219965	0.15861	0.822427	0.388874		0.640776	0.640776	0.822427	1.08463		0.219965	0.640776	0.9491	0.135527
1.09497	1.39151	1.28155	0.253347		1.68324	2.92641	1.0282	0.253347		0	0.524401	0	-0.253347		1.36602	0.777748	0.271053	0.253347		0.294137	0.9491	0.640776	0.126674		-5.55112e-17	0.181651	0.767449	0.126674		0.841621	0.2622	0.524401	0.126674		0.15861	0.135527	0.388874	-0.126674
2.92641	2.48647	2.48647	2.16925		2.92641	2.16925	2.48647	2.92641		3.28971	1.80595	2.92641	2.5631		2.92641	2.5631	3.28971	2.12317		0.181651	0.401616	0.401616	0.560227		0.181651	0.560227	0.401616	0.181651		2.22045e-16	0.378576	0.181651	0		0.181651	0	2.22045e-16	0.219965
1.80595	2.48647	1.8982	0		2.12317	1.8982	2.16925	0.253347		1.8982	0.757151	1.39151	0		2.48647	1.5349	1.64485	1.09497		0.378576	0.401616	0.695753	0.253347		0.219965	0.695753	0.560227	0.126674		0.695753	0.902976	0.9491	0.841621		0.401616	0.514102	0.822427	0.294137
1.80595	2.16925	1.0282	1.36602		2.12317	3.28971	1.0282	1.0488		2.12317	1.28155	2.5631	2.12317		2.12317	1.28155	2.12317	1.80595		0.378576	0.560227	-0.767449	-0.15861		0.219965	2.22045e-16	-0.767449	1.11022e-16		0.219965	0.640776	0	0.219965		0.219965	0.640776	0.219965	0.378576
